# Supplementary material for: Scaled 3D-printed models of insect outer-ear with tympanic membranes and acoustic trachea preserving key acoustic features
Source: Comput Struct Biotechnol J. 2025 Dec 9;33:1–12. doi: 10.1016/j.csbj.2025.12.003 (PMC12757536; doi:10.1016/j.csbj.2025.12.003)
Supplement: Supplementary file 5 — Supplementary material [file mmc2.zip]

Archive with 1 entries (1 files):
- Trachea part 20 fold_V2.stl
